# Supplementary material for: Mapping Digital Public Health Interventions Among Existing Digital Technologies and Internet-Based Interventions to Maintain and Improve Population Health in Practice: Scoping Review
Source: J Med Internet Res. 2024 Jul 17;26:e53927. doi: 10.2196/53927 (PMC11292160; doi:10.2196/53927)
Supplement: Multimedia Appendix 3 [file jmir_v26i1e53927_app3.xlsx]

## Sheet: Tabelle1
Multimedia Appendix 3: Overview of the included interventions
This data was collected as part of the article: Maaß L, Angoumis K, Freye M, Pan CC. Mapping Digital Public Health Interventions Among Existing Digital Technologies and Internet-Based Interventions to Maintain and Improve Population Health in Practice: Scoping Review. Journal of Medical Internet Research 2024; 26: e53927. DOI: 10.2196/53927.
For questions and comments, please contact: Laura Maaß, corresponding author (laura.maass@uni-bremen.de)
In total, we included 185 different references. However, sometimes individual publications reported on more than one intervention and were, therefore, included multiple times. This is marked through (A), (B), (C), … Publications that reported on the same intervention are displayed in a shared row for all matching fields.
No	Reference	Publication and study type	Country	Intervention type	Intervention name	Implementation status	Digital health technologies as defined by NICE	Essential public health functions as defined by the WHO	Target group	Level of prevention, health care, or research
1	Zhou et al. (2007) Patient access to an electronic health record with secure messaging: impact on primary care utilization	Longitudinal study	United States of America	Communication portal	KP HealthConnect	Nationally implemented	communicate; system service; self-manage; inform	health care; social participation and health communication	health professionals; acute ill not life-threatening; chronically stable	primary health care
2	Zhou et al. (2010) Improved quality at Kaiser Permanente through e-mail between physicians and patients	Longitudinal study	United States of America	Communication portal	KP HealthConnect	Nationally implemented	communicate; system service; self-manage; inform	health care; social participation and health communication	health professionals; acute ill not life-threatening; chronically stable	primary health care
3	Ruas & Assunção (2013) Teleconsultations by primary care physicians of Belo Horizonte: challenges in the diffusion of innovation	Case report	Brazil	Communication portal	Belo Horizonte Telessaúde (Belo Horizonte Telehealth)	Regionally implemented	communicate	health care; human resources; governance	health professionals	primary health care
4	de Melo et al. (2018) Belo Horizonte-Telehealth: Incorporation of Teleconsultations in a Health Primary Care System	Qualitative study	Brazil	Communication portal	Belo Horizonte Telessaúde (Belo Horizonte Telehealth)	Regionally implemented	communicate	health care; human resources; governance	health professionals	primary health care
5	Ionescu, B. (2015) A Cloud Based Real-Time Collaborative Platform for eHealth	Case report	Canada	Communication portal	not given	Proposed intervention	communicate	health care	health professionals	primary health care; secondary health care
6	Thompson et al. (2019) Connecting mothers to care: Effectiveness and scale-up of an mHealth program in Timor-Leste	Longitudinal study	Democratic Republic of Timor-Leste	Communication portal	Liga Inan ("Connecting Mothers")	Regionally implemented	inform; communicate; diagnose	social participation and health communication; health care; health protection; disease prevention	healthy at risk; healthy no risk factors; highly vulnerable or unstable health; health professionals	Primary prevention; secondary prevention; primary health care
7	de Bustos et al. (2018) Evaluation of a French Regional Telemedicine Network Dedicated to Neurological Emergencies: A 14-Year Study	Longitudinal study	France	Communication portal	Reseau Urgences Neurologiques de Franche-Comt ́e (RUN- FC)	Regionally implemented	diagnose	health care; governance; human resources	health professionals	secondary health care
8	Shinde et al. (2014) mHealth-PHC - application design for rural health care	Case report	India	Communication portal	mHEALTH-PHC	Pilot study	communicate	health care	health professionals	primary health care
9	Angileri et al. (2012) Telemedicine-assisted treatment of patients with intracerebral hemorrhage	Case report	Italy	Communication portal	RESPECT “REte SPECialistica per il Trauma,”	Regionally implemented	diagnose	health care	health professionals	secondary health care
10	Galli et al. (2008) TelEmergency: a novel system for delivering emergency care to rural hospitals	Cross-sectional study	United States of America	Communication portal	TelEmergency program	Regionally implemented	communicate	health care	health professionals	secondary health care
11	Wootton et al. (2013) Nucleating the development of telemedicine to support healthcare workers in resource-limited settings: a new approach	Case report	United States of America, United Kingdom, Australia, New Zealand	Communication portal	Collegium Telemedicus (CT)	Internationally implemented	communicate	human resources	health professionals	secondary health care
12	Harno et al. (2006) Managing diabetes care using an integrated regional e-health approach	Trial/Experimental Study	Finland	Disease surveillance system	not given	Regionally implemented	self-manage; treat; simple monitoring	health care	chronically stable	tertiary prevention; secondary health care
13	Kouroubali et al. (2020) An eHealth Platform for the Holistic Management of COVID-19	Case report	Greece	Disease surveillance system	Safe in COVID-19	Nationally implemented	active monitoring; simple monitoring; inform; self-manage; communicate	governance; health information systems; social participation and health communication; health protection; preparedness for public health emergencies	acute ill not life-threatening; healthy without known risk factors; health with risk factors; chronically ill stable; health professionals; policy makers	secondary prevention; primary health care
14	Perrotta et al. (2017) Participatory Online Surveillance as a Supplementary Tool to Sentinel Doctors for Influenza-Like Illness Surveillance in Italy	Cross-sectional study	italy	Disease surveillance system	Influweb	Nationally implemented	inform	health information systems	health professionals; researchers; healthy without risk factors; healthy with known risk factors; chronically ill stable; acute ill not life-threatening; highly vulnerable or unstable health	secondary prevention; research
15	Khader et al. (2021). The Jordan Stillbirth and Neonatal Mortality Surveillance (JSANDS) System: Evaluation Study	Cross-sectional study	Jordan	Disease surveillance system	Jordan Stillbirth and Neonatal Mortality Surveillance (JSANDS)	Nationally implemented	inform	research; governance; financing	health professionals; researchers; policy makers	Primary prevention
16	Wu et al. (2018) Integrated Disease Surveillance and Response (IDSR) in Malawi: Implementation gaps and challenges for timely alert	Mixed-methods study	Malawi	Disease surveillance system	Integrated Diseases Surveillance and Response (IDSR) strategy	Nationally implemented	simple monitoring; inform	preparedness for public health emergencies; health information systems	health professionals	Primary health care; Secondary health care; tertiary health care
17	Idachaba & Idachaba (2012) Robust E-Health Communication Architecture for Rural Communities in Developing Countries	Case report	Nigeria	Disease surveillance system	not given	Proposed intervention	communicate; inform; active monitoring; treat; diagnose	health information systems; health care; human resources	health professionals; chronically ill stable; acute ill not life-threatening	primary health care; secondary health care
18	Rosewell et al. (2017) Health information system strengthening and malaria elimination in Papua New Guinea	Case report	Papua New Guinea	Disease surveillance system	electronic National Health Information System (eNHIS)	Pilot study	inform	health information systems	health professionals	secondary prevention; primary health care; secondary health care
19	Dugonik et al. (2017) Development and Significance of the E-surveillance System for Contact Allergies in Slovenia	Case report	Slovenia	Disease surveillance system	European Surveillance System on Contact Allergies (ESSCA)	Nationally implemented	diagnose	health care; health information systems	health professionals	secondary health care
20	Singh et al. (2019) National surveillance using mobile systems for health monitoring: complexity, functionality and feasibility	Longitudinal study	South Africa	Disease surveillance system	not given	Pilot study	inform	health information systems	health professionals	secondary prevention; primary health care
21	Yang et al. (2019) An Integrated Influenza Surveillance Framework Based on National Influenza-Like Illness Incidence and Multiple Hospital Electronic Medical Records for Early Prediction of Influenza Epidemics: Design and Evaluation	Longitudinal study	Taiwan	Disease surveillance system	not given	Nationally implemented	simple monitoring; inform; governance	preparedness for public health emergencies; health information systems	researchers	secondary prevention
22	Syred et al. (2019) Choose to test: self-selected testing for sexually transmitted infections within an online service	Cross-sectional study	United Kingdom	Disease surveillance system	choose to test service	Website	diagnose; self-manage	health information systems; health care	healthy with known risk factors	secondary prevention
23	Smith et al. (2019) Syndromic surveillance: two decades experience of sustainable systems - its people not just data!	Case report	United Kingdom	Disease surveillance system	PHE Real-time Syndromic Surveillance Team	Nationally implemented	inform	preparedness for public health emergencies; health information systems	health professionals; acute ill not life-threatening	secondary prevention
24	Heider et al. (2014) Developing a communitywide electronic health record disease registry in primary care practices: lessons learned from the Western new york beacon community	Case report	United States of America	Disease surveillance system	HEALTHeLINK	Regionally implemented	simple monitoring; treat	governance	health professionals; chronically ill stable	tertiary prevention; primary health care
25	Monamele et al. (2020) Evaluation of a mobile health approach to improve the Early Warning System of influenza surveillance in Cameroon	Cross-sectional study	Cameroon	Early warning software	Event Capture App	Regionally implemented	inform	preparedness for public health emergencies; health information systems	health professionals; researchers	secondary prevention
26	Mathew (2005) Information Technology and Public Health Management of Disasters-A Model for South Asian Countries	Case report	India, Bangladesh, Pakistan, Nepal, Sri Lanka	Early warning software	health disaster information network (HDIN)	Proposed intervention	communicate	preparedness for public health emergencies	health professionals; disaster management professionals	secondary prevention; primary health care; secondary health care
27	Rosewell et al. (2013) Mobile phone-based syndromic surveillance system, Papua New Guinea	Trial/Experimental Study	Papua New Guinea	Early warning software	Papua New Guinea National Health Information System (NHIS)	Pilot study	inform	preparedness for public health emergencies; health information systems	health professionals	secondary prevention
28	Barnett et al. (2017) Los Angeles Safety-Net Program eConsult System was rapidly adopted and decreased wait times to see specialists	Cross-sectional study	United States of America	Electronic consultation	Los Angeles Safety-Net Program eConsult System	Regionally implemented	system service; communicate; communicate; diagnose; treat	health care	health professionals	primary health care; secondary health care
29	Lee et al. (2018) Primary Care Practitioners' Perceptions of Electronic Consult Systems: A Qualitative Analysis	Qualitative Study	United States of America	Electronic consultation	Los Angeles Safety-Net Program eConsult System	Regionally implemented	system service; communicate; diagnose; treat	health care	health professionals	primary health care; secondary health care
30	Sajwani et al. (2015) eHealth for Remote Regions: Findings from Central Asia Health Systems Strengthening Project	Case report	Afghanistan, Kyrgyz Republic, Pakistan , Tajikistan	Electronic consultation	Central Asia Health Systems Strengthening (CAHSS) Project	Internationally implemented	diagnose; treat; communicate; inform	human resources; governance; health care	chronically ill stable; acute ill not life-threatening; health professionals	Secondary health care
31	Dash et al. (2021). Telemedicine during COVID-19 in India-a new policy and its challenges	Case report	India	Electronic consultation	eSanjeevani	Nationally implemented	communicate; diagnose; treat	health care	health professionals; acute ill not life-threatening; chronically stable	primary health care; secondary health care; tertiary health care
32	Bracale et al. (2000) Telemedicine - Islands project - Cost-effectiveness and cost-comparison analysis	Economical study	Italy	Electronic consultation	Island Project Italy	Pilot study	communicate; diagnose; treat	health care	health professionals	Secondary prevention; tertiary prevention; tertiary health care
33	Ando et al. (2022). Effectiveness of Pediatric Teleconsultation to Prevent Skin Conditions in Infants and Reduce Parenting Stress in Mothers: Randomized Controlled Trial	Trial/Experimental Study	Japan	Electronic consultation	Syounika (meaning “pediatric” in Japanese) Online	Nationally implemented	communicate; self-manage	social participation and health communication	healthy with known risk factors; healthy without risk factors; acute ill not life-threatening; highly vulnerable or unstable health status	primary prevention; secondary prevention; primary health care
34	Mochari-Greenberger et al. (2016) A Tele-Behavioral Health Intervention to Reduce Depression, Anxiety, and Stress and Improve Diabetes Self-Management	Longitudinal study	United States of America	Electronic consultation	AbilTo diabetes program	Pilot study	self-manage; inform; preventive behavior change	health care; health promotion; disease prevention	chronically stable	tertiary prevention; primary health care
35	Anderson et al. (2018) A Cost-Effectiveness Analysis of Cardiology eConsults for Medicaid Patients	Trial/Experimental Study	United States of America	Electronic consultation	not given	Regionally implemented	communicate	health care	health professionals	Secondary health care
36	Muller-Wieland & Ickrath (2021). The electronic health record for diabetes (eDA) of the German Diabetes Association	Case report	Germany	Electronic Disease registry	eDA-DGG (electronic diabetes record of the German Diabetes Society)	Proposed intervention	inform	governance; research; health care	chronically ill stable; health professionals; researchers	primary health care; secondary health care; tertiary health care; research
37	Conway et al. (2014) The Kuwait-Scotland eHealth Innovation Network (KSeHIN): a sustainable approach to quality improvement in healthcare	Case report	Kuwait	Electronic Disease registry	Kuwait-Scotland eHealth Innovation Network (KSeHIN), Childhood Onset Diabetes Electronic Registry (CODeR)	Pilot study	inform; diagnose; treat; system service	health information systems; health care	health professionals; chronically ill stable; researchers	primary health care; secondary health care; tertiary health care
38	Sa-Sousa et al. (2018) The Portuguese Severe Asthma Registry: Development, Features, and Data Sharing Policies	Case report	Portugal	Electronic Disease registry	Portuguese Severe Asthma Registry (Registo de Asma Grave Portugal	Nationally implemented	inform	research; governance; health care	health professionals; researchers; chronically ill stable; highly vulnerable or unstable health	secondary health care
39	Dixon (2017) An Integrated Surveillance System to Examine Testing, Services, and Outcomes for Sexually Transmitted Diseases	Longitudinal study	United States of America	Electronic Disease registry	Regenstrief STD registry	Regionally implemented	inform	health information systems; research	researchers; health professionals	secondary prevention; research
40	Ray et al. (2022). Development and implementation of a prescription opioid registry across diverse health systems	Case report	United States of America	Electronic Disease registry	not given	Regionally implemented	inform	research	researchers	primary health care; secondary health care; tertiary health care;
41	Yeh & Saltman (2019) Creating online personal medical accounts: Recent experience in two developed countries (A)	Case report	Taiwan	Electronic health record	My Health Bank (MHB)	Nationally implemented	self-manage; inform; system service; treat; diagnose	governance; financing; health promotion; health care; health information systems; preparedness for public health emergencies; health protection	health professionals; healthy at risk; healthy no risk; chronically ill stable; acute ill not life-threatening; highly vulnerable or unstable health	primary prevention; primary health care; secondary health care; tertiary health care
42	Tsai et al. (2021). A Technology Acceptance Model for Deploying Masks to Combat the COVID-19 Pandemic in Taiwan (My Health Bank): Web-Based Cross-sectional Survey Study	Cross-sectional study	Taiwan	Electronic health record	My Health Bank (MHB)	Nationally implemented	self-manage; inform; system service; treat; diagnose	governance; financing; health promotion; health care; health information systems; preparedness for public health emergencies; health protection	health professionals; healthy at risk; healthy no risk; chronically ill stable; acute ill not life-threatening; highly vulnerable or unstable health	primary prevention; primary health care; secondary health care; tertiary health care
43	Gunter & Terry (2005) The emergence of national electronic health record architectures in the United States and Australia: Models, costs, and questions	Case report	Australia	Electronic health record	HealthConnect; later My Health Record	Proposed intervention	system service; inform; self-manage; communicate	governance; health care; research; health information systems	health professionals; researchers; chronically ill stable; acute ill not life-threatening; healthy no risk; health with risk; highly vulnerable or unstable health	research; primary health care; secondary health care; tertiary health care
44	Pearce & Bainbridge (2014) A personally controlled electronic health record for Australia	Case report	Australia	Electronic health record	HealthConnect; later My Health Record	Proposed intervention	system service; inform; self-manage; communicate	governance; health care; research; health information systems	health professionals; researchers; chronically ill stable; acute ill not life-threatening; healthy no risk; health with risk; highly vulnerable or unstable health	research; primary health care; secondary health care; tertiary health care
45	Wolf & Mendelson (2019) The My Health Record System: Potential to undermine the paradigm of patient confidentiality?	Case report	Australia	Electronic health record	HealthConnect; later My Health Record	Proposed intervention	system service; inform; self-manage; communicate	governance; health care; research; health information systems	health professionals; researchers; chronically ill stable; acute ill not life-threatening; healthy no risk; health with risk; highly vulnerable or unstable health	research; primary health care; secondary health care; tertiary health care
46	Ströher & Honekamp (2011) [ELGA--the electronic health record in the light of data protection and data security]	Case report	Austria	Electronic health record	ELGA	Planned intervention	diagnose; treat; system service; inform	governance; health care	health professionals; healthy without risk factors; healthy with known risk factors; chronically ill stable; acute ill not life-threatening; highly vulnerable or unstable health	primary prevention; secondary prevention; tertiary prevention; primary health care; secondary health care; tertiary health care
47	Herbek et al. (2012) The Electronic Health Record in Austria: a strong network between health care and patients	Case report	Austria	Electronic health record	ELGA	Planned intervention	diagnose; treat; system service; inform	governance; health care	health professionals; healthy without risk factors; healthy with known risk factors; chronically ill stable; acute ill not life-threatening; highly vulnerable or unstable health	primary prevention; secondary prevention; tertiary prevention; primary health care; secondary health care; tertiary health care
48	Schaller et al. (2020) Implementing National Electronic Health Records in Nursing Homes in Tyrol: A Nursing Management Perspective	Qualitative Study	Austria	Electronic health record	ELGA	Planned intervention	diagnose; treat; system service; inform	governance; health care	health professionals; healthy without risk factors; healthy with known risk factors; chronically ill stable; acute ill not life-threatening; highly vulnerable or unstable health	primary prevention; secondary prevention; tertiary prevention; primary health care; secondary health care; tertiary health care
49	Cabrnoch & Hasic (2011) Electronic Health Book-a unique Czech solution for eHealth	Case report	Czechia	Electronic health record	Electronic Health Book: Online summary of a patient's medical information	Nationally implemented	diagnose; treat; system service	health care; health protection; disease prevention	health professionals; researchers; healthy without risk factors; healthy with known risk factors; chronically ill stable; acute ill not life-threatening; highly vulnerable or unstable health	primary prevention; secondary prevention; tertiary prevention; primary health care; secondary health care; tertiary health care
50	Jensen & Thorseng (2017) Building National Healthcare Infrastructure: The Case of the Danish e-Health Portal	Case report	Denmark	Electronic health record	Sundhed.dk	Nationally implemented	inform; system service; communicate	governance; health information systems; social participation and health communication; health care	health professionals; chronically ill stable; acute ill not life-threatening; healthy at risk; healthy no risk; highly vulnerable or unstable health	primary prevention; primary health care; secondary health care; tertiary health care
51	Sepper et al. (2011) Nationwide Health Data Management System: A Novel Approach for Integrating Biomarker Measurements with Comprehensive Health Records in Large Populations Studies	Case report	Estonia	Electronic health record	Estonian Countrywide Health Information System	Nationally implemented	diagnose; treat; inform; simple monitoring; system service	research; health information systems; health care	health professionals; researchers; healthy without risk factors; healthy with known risk factors; chronically ill stable; acute ill not life-threatening; highly vulnerable or unstable health	Secondary prevention; tertiary prevention; primary health care; secondary health care; tertiary health care
52	Yeh & Saltman (2019) Creating online personal medical accounts: Recent experience in two developed countries (B)	Case report	Estonia	Electronic health record	Estonian Health Information System (HIS)	Nationally implemented	system service; inform; self-manage; treat; diagnose; communicate	governance; financing; health promotion; health care	health professionals; chronically ill stable; acute ill not life-threatening; healthy no risk; health with risk; highly vulnerable or unstable health	research; primary health care; secondary health care; tertiary health care
53	Séroussi & Bouaud (2017) Use of a Nationwide Personally Controlled Electronic Health Record by Healthcare Professionals and Patients: A Case Study with the French DMP	Case report	France	Electronic health record	Dossier Médical Personnel (DMP)	Nationally implemented	treat; simple monitoring; system service; diagnose; inform	health care	health professionals; chronically ill stable; acute ill not life-threatening; highly vulnerable or unstable health	Primary health care; Secondary health care; tertiary health care
54	Dittrich (2021) The new electronic emergency health record	Case report	Germany	Electronic health record	Notfallpatientenakte	Planned intervention	inform	preparednes for public health emergencies; health care	health professionals; highly vulnerable or unstable health	secondary health care
55	Kassari et al. (2018) Electronic registry for the management of childhood obesity in Greece	Case report	Greece	Electronic health record	National Registry for the Prevention and Management of Overweight and Obesity in Childhood and Adolescence	Nationally implemented	diagnose; inform; treat	health information systems	health professionals	primary prevention; primary health care; secondary health care; tertiary health care
56	deRiel et al. (2018) Success factors for implementing and sustaining a mature electronic medical record in a low-resource setting: a case study of iSanté in Haiti	Case report	Haiti	Electronic health record	iSanté	Nationally implemented	system service; inform	health information systems	health professionals; chronically ill stable; researchers	secondary prevention; secondary health care
57	Hardardottir & Thoroddsen (2016) National eHealth Implementation: Country Experience (A)	Case report	Iceland	Electronic health record	The Icelandic HealthNet, Hekla	Nationally implemented	system service; diagnose; treat; inform	health care; governance	health professionals	primary health care; secondary health care; tertiary health care
58	Shilpa et al. (2020) Assessing the implementation of a mobile App-based electronic health record: A mixed-method study from South India	Mixed-methods study	India	Electronic health record	Comprehensive Public Health Management application (CPHM App)	Locally implemented	inform	health information systems; health protection; health promotion; disease prevention; research	health professionals	primary prevention; secondary prevention; primary health care
59	Power et al. (2020) The development of an epilepsy electronic patient portal: Facilitating both patient empowerment and remote clinician-patient interaction in a post-COVID-19 world	Case report	Ireland	Electronic health record	PiSCES (Providing Individualised Services and Care in Epilepsy)	Planned intervention	self-manage; inform; treat; communicate; simple monitoring	social participation and health communication; health care; health promotion	health professionals; chronically stable	tertiary prevention; secondary health care
60	Soler et al. (2007) Pilot of a Child Health Electronic Surveillance System (CHESS) in Malta	Case report	Malta	Electronic health record	Child Health Electronic Surveillance System (CHESS)	Pilot study	inform	health information systems	health professionals; researchers	secondary prevention; primary health care
61	Hernández-Ávila et al. (2013) Assessing the process of designing and implementing electronic health records in a statewide public health system: the case of Colima, Mexico	Case report	Mexico	Electronic health record	SAECCOL	Regionally implemented	system service; treat; diagnose	health information systems; financing; health care	health professionals; acute ill not life-threatening; chronically ill stable; highly vulnerable or unstable health	primary health care; secondary health care; tertiary health care
62	Dyb & Warth (2018) The Norwegian National Summary Care Record: a qualitative analysis of doctors' use of and trust in shared patient information	Cross-sectional study	Norway	Electronic health record	Norwegian National Summary Care Record (Kjernejournal)	Nationally implemented	inform; diagnose; treat; system service	health care	health professionals; acute ill not life-threatening; chronically stable; highly vulnerable or unstable health	Primary health care; Secondary health care; tertiary health care
63	Zanaboni et al. (2020) Patient Use and Experience with Online Access to Electronic Health Records in Norway: Results from an Online Survey	Cross-sectional study	Norway	Electronic health record	patient-accessible EHR (PAEHR)	Regionally implemented	inform; system service; treat	health care	health professionals; chronically ill stable; acute ill not life-threatening; healthy at risk; healthy no risk; highly vulnerable or unstable health	primary health care; secondary health care; tertiary health care
64	Estuar et al. (2014) eHealth TABLET: A Developing Country Perspective in Managing the Development and Deployment of a Mobile - Cloud Electronic Medical Record for Local Government Units	Case report	Philippines	Electronic health record	eHealth TABLET (Technology Assisted Boards for Local government unit Efficiency and Transparency)	Regionally implemented	system service; simple monitoring; communicate	health information systems	health professionals; chronically ill stable; acute ill not life-threatening; healthy no risk; health with risk; highly vulnerable or unstable health	primary health care; secondary health care; tertiary health care;
65	Hägglund & Scandurra (2017) Patients' Online Access to Electronic Health Records: Current Status and Experiences from the Implementation in Sweden	Cross-sectional study	Sweden	Electronic health record	patient-accessible EHR (PAEHR)	Nationally implemented	inform; system service; self-manage	health protection; disease prevention; health information systems	health professionals; chronically ill stable; acute ill not life-threatening; healthy at risk; healthy no risk; highly vulnerable or unstable health	primary prevention; primary health care; secondary health care; tertiary health care
66	Dubovitskaya et al. (2020) ACTION-EHR: Patient-Centric Blockchain-Based Electronic Health Record Data Management for Cancer Care	Case report	Switzerland	Electronic health record	ACTION-EHR: Patient-Centric Blockchain-Based Electronic Health Record Data Management for Cancer Care	Proposed intervention	system service; treat	health care	health professionals; acute ill not life-threatening; chronically ill stable; highly vulnerable or unstable health	primary health care; secondary health care; tertiary health care
67	Buendia et al. (2022). Is it possible to implement a rare disease case-finding tool in primary care? A UK-based pilot study	Cross-sectional study	United Kingdom	Electronic health record	MendelScan	Pilot study	diagnose	health information systems	health professionals	primary health care
68	Fanta et al. (2019) Hospitals' Readiness to Implement Sustainable SmartCare Systems in Addis Ababa, Ethiopia	Case report	Zambia, Ethiopia, South Africa	Electronic health record	SmartCare	Internationally implemented	diagnose; treamtent; system service; communicate	financing; governance; health care; health information systems	health professionals; policy makers; healthy with known risk factors; acute ill not life-threatening; chronically ill stable	secondary prevention; primary health care; secondary health care
69	Janzek-Hawlat et al. (2013) The Austrian e-Medikation pilot evaluation: lessons learned from a national medication list	Cross-sectional study	Austria	Electronic medication plan	e-Medikation	Pilot study	treat; system service; calculate	health protection	health professionals; chronically ill stable; acute ill not life-threatening; highly vulnerable or unstable health	Primary health care; Secondary health care; tertiary health care
70	Hostenkamp (2017) The Introduction of the Electronic Medication Card: What Germany Can Learn from Denmark	Case report	Denmark	Electronic medication plan	fællesmedicinkort FMK	Nationally implemented	system service; treat	health care	health professionals; acute ill not life-threatening; chronically ill stable; highly vulnerable or unstable health; healthy no risk; healthy with risk	primary prevention; secondary prevention; tertiary prevention
71	Hardardottir & Thoroddsen (2016) National eHealth Implementation: Country Experience (B)	Case report	Iceland	Electronic medication plan	e-Prescriptions and National Medication Database	Nationally implemented	system service; treat; inform	health care; health protection; governance	health professionals; chronically ill stable; acute ill not life-threatening; healthy no risk; health with risk	primary health care; secondary health care; tertiary health care
72	Astudillo et al. (2019) Rationale and design of a statewide telestroke registry: Lone Star Stroke Consortium Telestroke Registry (LeSteR)	Case report	United States of America	Electronic patient registry	Lone Star Stroke Consortium Telestroke Registry (LeSteR)	Regionally implemented	inform	research	researchers	Research
73	Williams et al. (2020) Adoption of an Electronic Medical Record Tool for Childhood Obesity by Primary Care Providers	Mixed-methods study	United States of America	Electronic patient registry	“12345-FitTastic” FitTastic (www.fit-tastic.org)	Locally implemented	preventive behavior change; self-manage	health care; disease prevention; health promotion	health professionals; healthy at risk	primary prevention; primary health care
74	Lämsä et al. (2018) Pharmacy Customers' Experiences with Electronic Prescriptions: Cross-Sectional Survey on Nationwide Implementation in Finland	Cross-sectional study	Finland	Electronic prescribing	National Health Information System (NHIS)	Nationally implemented	system service	governance	health professionals; healthy at risk; healthy no risk; chronically ill stable; acute ill not life-threatening; highly vulnerable or unstable health	primary health care; secondary health care
75	Draganescu et al. (2013) Evidence on e-Prescribing systems worldwide. First Romanian results	Case report	Romania	Electronic prescribing	SIUI-SIPE: Sistem Informatic Unic Integrat Sistem Informatic de Prescriptie Electronica	Nationally implemented	system service; treat	governance; health care	health professionals; acute ill not life-threatening; chronically ill stable	primary health care; secondary health care
76	Stanimirovic & Savic (2018) Two Years of ePrescription in Slovenia - Applications and Potentials	Case report	Slovenia	Electronic prescribing	not given	Nationally implemented	system service	governance; health care	health professionals; acute ill not life-threatening; chronically ill stable; highly vulnerable or unstable health	primary health care; secondary health care
77	Silva et al. (2020) National Immunization Program Information System: implementation context assessment	Case report	Brazil	Electronic vaccination registry	National Immunization Program Information System (SIPNI)	Nationally implemented	system service	health protection; health information systems; disease prevention	health professionals	primary prevention
78	Ganesan (2022). Human Rights Implications of the Digital Revolution in Health Care in India	Case report	India	Electronic vaccination registry	COVID Vaccine Intelligence Network portal (CoWIN), CoWIN portal for vaccine management	Nationally implemented	inform; system service; active monitoring	governance; research; health information systems; health protection; disease prevention; preparedness for public health emergencies	health professionals; healthy at risk; healthy no risk; chronically ill stable	Primary prevention
79	Gilbert et al. (2020) The impact of an integrated electronic immunization registry and logistics management information system (EIR-eLMIS) on vaccine availability in three regions in Tanzania: A pre-post and time-series analysis	Trial/Experimental Study	Tanzania	Electronic vaccination registry	Tanzania Immunization Registry (TImR)/ Electronic Immunization Registry for logistics management information system (EIR-eLMIS)	Nationally implemented	system service; communicate	health information systems; health protection; disease prevention; human resources; governance	health professionals	Primary prevention
80	Zeretzke-Bien et al. (2020) Using an Online Vaccination Registry to Confirm Tetanus Status in Children with Tetanus-prone Wounds	Cross-sectional study	United States of America	Electronic vaccination registry	Florida SHOTS (State Health Online Tracking System)	Regionally implemented	inform; simple monitoring; communicate	health care; health protection; disease prevention; health information systems	health professionals	primary prevention
81	Cunningham & Cunningham (2018) mHealth4Afrika-Challenges When Co-Designing a Cross-Border Primary Healthcare Solution	Case report	Ethiopia, Kenya, Malawi	Health information system	mHealth4Afrika	Pilot study	system service; treat; diagnose; simple monitoring; self-manage; communicate	health care; health promotion; disease prevention; human resources; governance	health professionals; acute ill not life-threatening; chronically ill stable; highly vulnerable or unstable health; healthy at risk; healthy no risk	primary prevention; secondary prevention; primary health care; secondary health care; tertiary health care
82	Cunningham & Cunningham (2019a) mHealth4Afrika Pilot Validation in Healthcare Facilities in Ethiopia, Kenya and Malawi	Case report	Ethiopia, Kenya, Malawi	Health information system	mHealth4Afrika	Pilot study	system service; treat; diagnose; simple monitoring; self-manage; communicate	health care; health promotion; disease prevention; human resources; governance	health professionals; acute ill not life-threatening; chronically ill stable; highly vulnerable or unstable health; healthy at risk; healthy no risk	primary prevention; secondary prevention; primary health care; secondary health care; tertiary health care
83	Cunningham & Cunningham (2019b) mHealth4Afrika-Lessons Learnt and Good Practices from Validation of a Comprehensive Healthcare Solution for Resource Constrained Environments	Case report	Ethiopia, Kenya, Malawi	Health information system	mHealth4Afrika	Pilot study	system service; treat; diagnose; simple monitoring; self-manage; communicate	health care; health promotion; disease prevention; human resources; governance	health professionals; acute ill not life-threatening; chronically ill stable; highly vulnerable or unstable health; healthy at risk; healthy no risk	primary prevention; secondary prevention; primary health care; secondary health care; tertiary health care
84	Cunningham & Cunningham (2019c) mHealth4Afrika-Co-Designing a Standards based Solution for Use in Resource Constrained Primary Healthcare Facilities	Case report	Ethiopia, Kenya, Malawi	Health information system	mHealth4Afrika	Pilot study	system service; treat; diagnose; simple monitoring; self-manage; communicate	health care; health promotion; disease prevention; human resources; governance	health professionals; acute ill not life-threatening; chronically ill stable; highly vulnerable or unstable health; healthy at risk; healthy no risk	primary prevention; secondary prevention; primary health care; secondary health care; tertiary health care
85	France (2011) eHealth in Belgium, a new "secure" federal network: role of patients, health professions and social security services	Case report	Belgium	Health information system	eHealth platform	Nationally implemented	system service; treat; inform	governance; health care; human resources	health professionals; health insurances; acute ill not life-threatening; chronically ill stable; highly vulnerable or unstable health; healthy at risk; healthy no risk; policy makers	primary prevention; secondary prevention; primary health care; secondary health care; tertiary health care
86	Velinov et al. (2015) EHR System MojTermin: Implementation and Initial Data Analysis	Case report	Greece	Health information system	MojTermin	Nationally implemented	system service; diagnose; treat; inform	governance; health care	health professionals; chronically ill stable; acute ill not life-threatening	primary health care; secondary health care; tertiary health care
87	Gavrilov et al. (2016) Analysis of introducing e-services: a case study of Health Insurance Fund of Macedonia	Trial/Experimental Study	Greece	Health information system	not given	Regionally implemented	system service; communicate; treat	Financing; governance; health care	health Insurances; health professionals; chronically ill stable; acute ill not life-threatening; healthy no risk; health with risk; highly vulnerable or unstable health	Primary health care; Secondary health care; tertiary health care
88	Andriuskevicius et al. (2006) Architecture for National e-Health Infrastructure in Lithuania	Case report	Lithuania	Health information system	Lithuanian National e-Health system (LNHS)	Planned intervention	system service; treat; diagnose; communicate	governance; health care; social participation and health communication	health professionals; acute ill not life-threatening; chronically ill stable; highly vulnerable or unstable health; healthy no risk; healthy with risk; policy makers	Primary prevention; primary health care; secondary health care; tertiary health care
89	Le Pape et al. (2017) Developing an HMIS Architecture Framework to Support a National Health Care eHealth Strategy Reform: A Case Study from Morocco	Case report	Morocco	Health information system	national health management information system (HMIS)	Planned intervention	system service; diagnose; treat; inform; communicate	governance; financing; financing; health care	policy makers; health professionals; chronically ill stable; acute ill not life-threatening	primary health care; secondary health care; tertiary health care
90	Siddiqui et al. (2013) Community Health Information System Focusing Pakistan	Case report	Pakistan	Health information system	Community Health Information System (CHIS)	Nationally implemented	active monitoring; inform; diagnose; treat	health information systems; health care; preparedness for public health emergencies; social participation and health communication	health professionals; policy makers; healthy without known risk factors; healthy with known risk factors; acute ill not life-threatening; chronically ill stable; highly vulnerable or unstable health status	primary prevention; secondary prevention; tertiary prevention; primary health care; secondary health care; tertiary health care
91	Yaqoob et al. (2017) Feasibility analysis for deploying national healthcare information system (NHIS) for Pakistan	Case report	Pakistan	Health information system	National health care Information System (NHIS)	Proposed intervention	system service; diagnose; treat	governance; research; health care; health information systems	health professionals; acute ill not life-threatening; chronically ill stable; highly vulnerable or unstable health; researchers; policy makers	primary health care; secondary health care; tertiary health care; research
92	Camara et al. (2016) A National Medical Information System for Senegal: Architecture and Services	Case report	Senegal	Health information system	national medical information system for Senegal (SIMENS)	Proposed intervention	simple monitoring; active monitoring; treat; diagnose; inform	preparedness for public health emergencies; health care; financing; disease prevention; health protection; health promotion; health information systems	health professionals	tertiary health care
93	Balco et al. (2017) The e-Health Solution in Slovak Republic Cloud concept for centralised national solution	Case report	Slovakia	Health information system	National Health Information System (NHIS) Slovakia	Nationally implemented	system service	governance	health professionals; chronically ill stable; acute ill not life-threatening; highly vulnerable or unstable health	primary health care; secondary health care; tertiary health care
94	Kose et al. (2008) Turkey's National Health Information System (NHIS)	Case report	Turkey	Health information system	Saglik-Net	Nationally implemented	system service; diagnose; treat	governance; health protection; disease prevention; health care	health professionals; acute ill not life-threatening; chronically ill stable; highly vulnerable or unstable health	Primary prevention; primary health care; secondary health care; tertiary health care
95	Arnold et al. (2021). Development of an e-Health System for Improving Health-Care Access in Developing Countries	Case report	Uganda	Health information system	not given	Proposed intervention	system service; inform	health care	health professionals; acute ill not life-threatening; chronically ill stable; highly vulnerable or unstable health;	primary health care; secondary health care; tertiary health care
96	Ford et al. (2009) The SAIL Databank: building a national architecture for e-health research and evaluation	Case report	United Kingdom	Health information system	Secure Anonymised Information Linkage (SAIL)	Proposed intervention	system service	research	researchers	research
97	Spielberg, et al. (2014) Fully Integrated e-Services for Prevention, Diagnosis, and Treatment of Sexually Transmitted Infections: Results of a 4-County Study in California	Cross-sectional study	United States of America	Health information system	integrated online system (eSTI) for sexually transmitted infection (STI) testing,	Pilot study	inform; self-manage; preventive behavior change; diagnose	social participation and health communication; disease prevetion; health care; health information systems	healthy no risk; health with risk	Secondary prevention; primary health care
98	Guerra et al. (2017) Development and implementation of the e-care portal health education for hypertension	Qualitative Study	Brazil	Health information website	Health Education for Hypertension E-Care Portal	Website	inform; self-manage	social participation and health communication; health promotion; disease prevention; health protection	chronically stable	tertiary prevention
99	Zens et al. (2020) Digital public health-leverage for community capacity building in health promotion Current situation, developmental issues and TEAviisari as a model implementation (A)	Case report	Finland	Health information website	TEAviisari	Website	inform	governance; health promotion; human resources; public health research; social participation and health communication	researchers; healthy at risk; healthy no risk; chronically ill stable; acute ill not life-threatening	primary prevention; primary health care; research
100	Zens et al. (2020) Digital public health-leverage for community capacity building in health promotion Current situation, developmental issues and TEAviisari as a model implementation (B)	Case report	United Kingdom	Health information website	Public Health England Public Health Dashboard	Website	inform	governance; health promotion; research; disease prevention; health care; social participation and health communication	researchers; healthy at risk; healthy no risk; chronically ill stable; acute ill not life-threatening	primary prevention; secondary prevention; primary health care; research
101	Zens et al. (2020) Digital public health-leverage for community capacity building in health promotion Current situation, developmental issues and TEAviisari as a model implementation (C)	Case report	United Kingdom	Health information website	The Scottish Public Health Observatory (ScotPHO)	Website	inform	governance; social participation and health communication; financing; preparedness for public health emergencies; health promotion; health protection; disease prevention	researchers; healthy at risk; healthy no risk; chronically ill stable; acute ill not life-threatening	primary prevention; secondary prevention; research
102	Zens et al. (2020) Digital public health-leverage for community capacity building in health promotion Current situation, developmental issues and TEAviisari as a model implementation (D)	Case report	United States of America	Health information website	San Francisco City Performance Scorecards Public Health Benchmarking	Website	inform	governance; financing; research; social participation and health communication	researchers; healthy at risk; healthy no risk; chronically ill stable; acute ill not life-threatening	primary prevention; secondary prevention; research
103	Zens et al. (2020) Digital public health-leverage for community capacity building in health promotion Current situation, developmental issues and TEAviisari as a model implementation (E)	Case report	United States of America	Health information website	Kansas Health Matters Community Health Dashboards	Website	inform	governance; social participation and health communication; financing; preparedness for public health emergencies; health promotion; health protection; disease prevention	researchers; healthy at risk; healthy no risk; chronically ill stable; acute ill not life-threatening	primary prevention; secondary prevention; research
104	Klingwort & Schnell (2020) Critical Limitations of Digital Epidemiology: Why COVID-19 Apps Are Useless	Case report	Germany	Health or medical app	RKI data- donation app	Nationally implemented	active monitoring	research	researchers; healthy at risk; healthy no risk; chronically ill stable; acute ill not life-threatening	research
105	Prinja et al. (2017) Impact of m-health application used by community health volunteers on improving utilisation of maternal, new-born and child health care services in a rural area of Uttar Pradesh, India	Trial/Experimental Study	India	Health or medical app	ReMiND (Reducing Maternal and Newborn Deaths) program	Locally implemented	system service; inform; treat; diagnose; simple monitoring	social participation and health communication; health protection; disease prevention; health care; governance	health professionals; policy makers	primary prevention; secondary prevention; primary health care
106	Prinja et al. (2018) Cost analysis of implementing mHealth intervention for maternal, newborn & child health care through community health workers: assessment of ReMIND program in Uttar Pradesh, India	Economical study	India	Health or medical app	ReMiND (Reducing Maternal and Newborn Deaths) program	Locally implemented	system service; inform; treat; diagnose; simple monitoring	social participation and health communication; health protection; disease prevention; health care; governance	health professionals; policy makers	primary prevention; secondary prevention; primary health care
107	Lehmann et al. (2021). mHealthAtlas - An expert-based multi-sided platform for the evaluation of mHealth applications	Case report	Germany	Health or medical app	mHealthAtlas	Proposed intervention	inform	governance; research; health care	health professionals; researcher; health insurances; acute ill not life-threatening; chronically ill stable	primary prevention; secondary prevention; tertiary prevention; primary health care; secondary health care research
108	Pal Bhowmick et al. (2021). Validation of a Mobile Health Technology Platform (FeverTracker) for Malaria Surveillance in India: Development and Usability Study	Cross-sectional study	India	Health or medical app	FeverTracker	Regionally implemented	simple monitoring; inform; diagnose	health information systems	health professionals	secondary prevention
109	Singh Sodha et al. (2022). mHealth learning tool for skilled birth attendants: scaling the Safe Delivery App in India	Case report	India	Health or medical app	Safe Delivery App	Nationally implemented	inform; treat	human resources; preparedness for public health emergencies	health professionals	secondary prevention; primary health care; secondary health care
110	Nurmansyah et al. (2022). Measuring the Success of PeduliLindungi Application Use for Supporting COVID-19 Prevention: A Case Study among College Students in Jakarta, Indonesia	Cross-sectional study	Indonesia	Health or medical app	PeduliLindungi (PL)	Nationally implemented	inform; active monitoring; self-manage; system service; calculate	preparedness for public health emergencies; health information systems; health protection; governance	healthy at risk; healthy no risk factors	Primary prevention; secondary prevention
111	Gios et al. (2021). Use of eHealth Platforms and Apps to Support Monitoring and Management of Home-Quarantined Patients With COVID-19 in the Province of Trento, Italy: App Development and Implementation	Case report	Italy	Health or medical app	TreCovid19	Locally implemented	active monitoring; inform; simple monitoring; self-manage; communicate	human resources; health care; preparedness for public health emergencies; health information systems	acute ill not life-threatening	Secondary prevention; primary health care
112	Hamaya et al. (2021). Effects of an mHealth App (Kencom) With Integrated Functions for Healthy Lifestyles on Physical Activity Levels and Cardiovascular Risk Biomarkers: Observational Study of 12,602 Users	Longitudinal study	Japan	Health or medical app	Kencom	Nationally implemented	self-manage; inform; preventative behavior change; active monitoring; system service	social participation and health communication; disease prevention; research; health promotion;	healthy no risk; health with risk; chronically ill stable	Primary prevention
113	Stocks et al. (2022). Iterative Development of a Mobile Phone App to Support Community Health Volunteers During Cervical Cancer Screening in Western Kenya: Qualitative Study	Qualitative Study	Kenya	Health or medical app	mSaada	Planned intervention	inform; communicate	human resources; social participation and health communication	health professionals	secondary prevention; primary health care
114	Dharmayat et al. (2019) Sustainability of 'mHealth' interventions in sub-Saharan Africa: a stakeholder analysis of an electronic community case management project in Malawi	Cross-sectional study	Malawi	Health or medical app	Supporting LIFE Community Case Management programme (SL eCCM App)	Regionally implemented	treat	health care	health professionals	Secondary prevention; primary health care
115	Simonyan et al. (2013) Effects of a telehealth programme using mobile data transmission on primary healthcare utilisation among children in Bamako, Mali	Trial/Experimental Study	Mali	Health or medical app	Pesinet programme	Pilot study	simple monitoring; diagnose	health care; health promotion; disease prevention	health professionals	primary prevention; primary health care
116	Angula & Dlodlo (2016) A Mobile Application for Health Information Dissemination: a Namibian Context	Mixed-methods study	Namibia	Health or medical app	not given	Proposed intervention	inform	social participation and health communication; health promotion; disease prevention; health protection	healthy no risk; healthy with risk; chronically ill stable; acute ill not life-threatening	primary prevention
117	de Wit et al. (2019) Adoption and implementation of a web-based self-management application "Oncokompas" in routine cancer care: a national pilot study	Case report	Netherlands	Health or medical app	Oncokompas	Pilot study	self-manage; inform	health care	chronically stable	tertiary prevention; tertiary health care
118	Otu et al. (2022). mHealth guideline training for non-communicable diseases in primary care facilities in Nigeria: a mixed methods pilot study	Mixed-methods study	Nigeria	Health or medical app	NCD desk guide, training modules and treatment card record package	Pilot study	inform; active monitoring; communicate; diagnose; treat	human resources; financing; social participation and health communication; health care	health professionals	secondary prevention; tertiary prevention; primary health care
119	Zaidi et al. (2020a) Operability, Acceptability, and Usefulness of a Mobile App to Track Routine Immunization Performance in Rural Pakistan: Interview Study Among Vaccinators and Key Informants	Qualitative Study	Pakistan	Health or medical app	Teeko App	Regionally implemented	simple monitoring; inform;	health protection; disease prevention; social participation and health communication; health information systems; human resources	health professionals	primary prevention
120	Zaidi et al. (2020b) Operability, Usefulness, and Task-Technology Fit of an mHealth App for Delivering Primary Health Care Services by Community Health Workers in Underserved Areas of Pakistan and Afghanistan: Qualitative Study	Qualitative Study	Pakistan, Afghanistan	Health or medical app	Hayat app	Regionally implemented	active monitoring; inform; treat; preventive behavior change; communicate	social participation and health communication; health care; health promotion; health protection; disease prevention	health professionals	secondary prevention; primary health care
121	Lelutiu-Weinberger et al. (2018) An mHealth Intervention to Improve Young Gay and Bisexual Men's Sexual, Behavioral, and Mental Health in a Structurally Stigmatizing National Context	Trial/Experimental Study	Romania	Health or medical app	Despre Mine. Despre Noi	Pilot study	inform; preventative behavior change; active monitoring; communicate	disease prevention	healthy with known risk factors	primary prevention
122	Alharbi (2022). Knowledge, attitude and practice toward the mHealth app Mawid: a cross-sectional study	Cross-sectional study	Saudi Arabia	Health or medical app	Mawid App	Nationally implemented	communicate	health care	chronically ill stable; acute ill not life-threatening	primary health care
123	Hebert et al. (2016) mBody Health: Digitizing Disabilities in Sierra Leone	Case report	Sierra Leone	Health or medical app	mBody Health (App)	Pilot study	diagnose; inform	social participation and health communication; health care	health professionals; health with risk factors; chronically ill stable; highly vulnerable or unstable health status	secondary prevention; primary health care
124	Mash et al. (2022). Evaluating the Implementation of the GREAT4Diabetes WhatsApp Chatbot to Educate People with Type 2 Diabetes During the COVID-19 Pandemic: Convergent Mixed Methods Study	Mixed-methods study	South Africa	Health or medical app	GREAT4Diabetes WhatsApp Chatbot	Locally implemented	inform; self-manage; preventive behavior change	health promotion; social participation and health communication	chronically stable	Tertiary prevention
125	Kinori et al. (2022). A Web-Based App for Emotional Management During the COVID-19 Pandemic: Platform Development and Retrospective Analysis of its Use Throughout Two Waves of the Outbreak in Spain	Cross-sectional study	Spain	Health or medical app	gestioemocional.cat	Regionally implemented	inform; communicate; self-manage; preventive behavior change	social participation and health communication; health promotion	healthy at risk; chronically ill stable; highly vulnerable or unstable health	primary prevention; secondary prevention; primary health care
126	Ngoma et al. (2021). mPalliative Care Link: Examination of a Mobile Solution to Palliative Care Coordination Among Tanzanian Patients With Cancer	Longitudinal study	Tanzania	Health or medical app	mPalliative Care Link (mPCL)	Pilot study	active monitoring; inform; communicate	health care	health professionals; highly vulnerable or unstable health	tertiary health care
127	Akintoye et al. (2021). Understanding the perceptions of UK COVID-19 contact tracing app in the BAME community in Leicester	Qualitative Study	United Kingdom	Health or medical app	NHS COVID-19	Nationally implemented	active monitoring	preparedness for public health emergencies	healthy at risk; healthy no risk; chronically ill stable; acute ill not life-threatening	secondary prevention
128	Mahdi et al. (2022). An Assessment of Behavior Change Techniques in Two Versions of a Dietary Mobile Application: The Change4Life Food Scanner	Cross-sectional study	United Kingdom	Health or medical app	Change4Life Food Scanner	Nationally implemented	inform; preventative behavior change	disease prevention; health promotion; social participation and health communication	healthy without known risk factors	Primary prevention
129	Vilardaga et al. (2019) Formative, multimethod case studies of learn to quit, an acceptance and commitment therapy smoking cessation app designed for people with serious mental illness (A)	Mixed-methods study	United States of America	Health or medical app	Learn to Quit (LTC)	Nationally implemented	preventive behavior change; simple monitoring; inform	disease prevention	acute ill not life-threatening	primary prevention; tertiary prevention
130	Vilardaga et al. (2019) Formative, multimethod case studies of learn to quit, an acceptance and commitment therapy smoking cessation app designed for people with serious mental illness (B)	Mixed-methods study	United States of America	Health or medical app	NCI QuitGuide App	Nationally implemented	preventive behavior change; simple monitoring; inform	disease prevention	healthy with known risk factors	primary prevention
131	Lai et al. (2020) Usage Patterns of a Web-Based Palliative Care Content Platform (PalliCOVID) During the COVID-19 Pandemic	Cross-sectional study	United States of America	Health or medical app	PalliCOVID	Website	self-manage; inform; treat	human resources	health professionals	tertiary health care
132	Becker et al. (2022). Parents' Experience with a Mobile Health Intervention to Influence Human Papillomavirus Vaccination Decision Making: Mixed Methods Study	Mixed-methods study	United States of America	Health or medical app	HPVcancerFree (HPVCF)	Regionally implemented	inform; preventative behavior change; communicate; self-manage	social participation and health communication; disease prevention; health protection;; health information systems	healthy with known risk factors	Primary prevention
133	Séroussi & Bouaud (2018) The (Re)-Relaunching of the DMP, the French Shared Medical Record: New Features to Improve Uptake and Use	Cross-sectional study	France	Patient portal	not given	Nationally implemented	inform	health care	health professionals; healthy without risk factors; healthy with known risk factors; chronically ill stable; acute ill not life-threatening; highly vulnerable or unstable health	primary prevention; secondary prevention; tertiary prevention; primary health care; secondary health care; tertiary health care
134	Hardardottir & Thoroddsen (2016) National eHealth Implementation: Country Experience (C)	Case report	Iceland	Patient portal	Vera patient portal	Nationally implemented	system service; communicate; inform	health care; health protection; governance	health professionals; chronically ill stable; acute ill not life-threatening; healthy no risk; health with risk	Primary prevention; primary health care; secondary health care; tertiary health care
135	Makai et al. (2014) Which frail older patients use online health communities and why? A mixed methods process evaluation of use of the Health and Welfare portal	Mixed-methods study	Netherlands	Patient portal	Health and Welfare Information Portal (ZWIP)	Regionally implemented	inform; communicate; self-manage	social participation and health communication; health promotion; health care	healthy at risk; chronically ill stable; highly vulnerable or unstable health; health professionals	tertiary prevention; primary health care
136	Talboom-Kamp et al. (2019) Effects of use of an eHealth platform e-Vita for COPD patients on disease specific quality of life domains	Longitudinal study	Netherlands	Patient portal	e-Vita COPD	Website	self-manage; inform; simple monitoring; preventive behavior change	social participation and health communication; health care; health promotion	chronically ill stable; health professionals	tertiary prevention
137	Grisot et al. (2017) The Norwegian eHealth Platform: Development Through Cultivation Strategies and Incremental Changes	Case report	Norway	Patient portal	HealthNorway	Nationally implemented	system service; inform; treat	governance; financing; health care	health professionals; acute ill not life-threatening; chronically ill stable; highly vulnerable or unstable health; healthy no risk; healthy with risk	primary prevention; secondary prevention; tertiary prevention
138	Wrzosek et al. (2022). Survey on patients' opinions and preferences concerning the use of the internet patient account in Poland: A preliminary report	Cross-sectional study	Poland	Patient portal	not given	Nationally implemented	inform; system service	social participation and health communication	health professionals; chronically ill stable; acute ill not life-threatening; highly vulnerable or unstable health	primary health care; secondary health care; tertiary health care
139	Sellberg & Eltes (2017) The Swedish Patient Portal and Its Relation to the National Reference Architecture and the Overall eHealth Infrastructure	Case report	Sweden	Patient portal	Swedish patient portal	Nationally implemented	system service; self-manage; treat; inform	social participation and health communication; research; health promotion; health care	health professionals; chronically ill stable; acute ill not life-threatening; healthy no risk; health with risk; highly vulnerable or unstable health; researchers	primary prevention; primary health care; secondary health care; tertiary health care; research
140	Moll et al. (2018) Patients' Experiences of Accessing Their Electronic Health Records: National Patient Survey in Sweden	Cross-sectional study	Sweden	Patient portal	Journalen for patient-accessible EHR (PAEHR)	Nationally implemented	selfmanagment; system service	social participation and health communication	health professionals; chronically ill stable; acute ill not life-threatening; healthy at risk; healthy no risk; highly vulnerable or unstable health	primary prevention; primary health care; secondary health care; tertiary health care
141	Widmer et al. (2015) Digital Health Intervention as an Adjunct to Cardiac Rehabilitation Reduces Cardiovascular Risk Factors and Rehospitalizations	Trial/Experimental Study	United States of America	Patient portal	personal health assistant (PHA)	Pilot study	inform; active monitoring; self-manage; preventive behavior change	health promotion; social participation and health communication	chronically stable	tertiary prevention; tertiary health care
142	Bunnell et al. (2017) Rural and Urban/Suburban Families' Use of a Web-Based Mental Health Intervention	Trial/Experimental Study	United States of America	Patient portal	not given	Pilot study	preventive behavior change; self-manage; inform; simple monitoring	health care; social participation and health communication; health promotion	chronically stable; acute ill not life-threatening	primary prevention; tertiary prevention; primary health care
143	Wang et al. (2003) Remote evaluation of acute ischemic stroke - Reliability of National Institutes of Health Stroke Scale via telestroke	Case report	United States of America	Telemedicine	Remote Evaluation of Acute Ischemic Stroke (REACH) program	Pilot study	diagnose; communicate; treat	health care	health professionals	secondary health care; tertiary health care
144	Bruno et al. (2013) Timeliness of intravenous thrombolysis via telestroke in Georgia	Case report	United States of America	Telemedicine	Remote Evaluation of Acute Ischemic Stroke (REACH) program	Pilot study	diagnose; communicate; treat	health care	health professionals	secondary health care; tertiary health care
145	Lazaridis et al. (2013) Telestroke in South Carolina	Cross-sectional study	United States of America	Telemedicine	Remote Evaluation of Acute Ischemic Stroke (REACH) program	Pilot study	diagnose; communicate; treat	health care	health professionals	secondary health care; tertiary health care
146	Zhang et al. (2019) Impact of Participation in a Telestroke Network on Clinical Outcomes Evidence from the Georgia Coverdell Acute Stroke Registry	Case report	United States of America	Telemedicine	Remote Evaluation of Acute Ischemic Stroke (REACH) program	Pilot study	diagnose; communicate; treat	health care	health professionals	secondary health care; tertiary health care
147	Latifi et al. (2015) Telemedicine as an innovative model for rebuilding medical systems in developing countries through multipartnership collaboration: the case of Albania	Longitudinal study	Albania	Telemedicine	Integrated Telemedicine and e-Health Program for Albania (ITeHP- AL)	Nationally implemented	system service; communicate; diagnose; treat; inform	health care; human resources; governance	health professionals; chronically ill stable; acute ill not life-threatening	secondary health care
148	Latifi et al. (2014) Cabo Verde telemedicine program: initial results of nationwide implementation	Longitudinal study	Cabo Verde	Telemedicine	Integrated Telemedicine and e-Health Program for Cabo Verde (ITeHP- CV)	Nationally implemented	system service; communicate; diagnose; treat; inform	health care; human resources; governance	health professionals; chronically ill stable; acute ill not life-threatening	secondary health care
149	Herrington et al. (2013) A pilot trial of emergency telemedicine in regional Western Australia	Trial/Experimental Study	Australia	Telemedicine	Emergency Telehealth Service (ETS) Western Australia	Pilot study	communicate; diagnose; treat	health care	health professionals	secondary prevention; secondary health care
150	Bartnik et al. (2018) Optometry-facilitated teleophthalmology: an audit of the first year in Western Australia	Cross-sectional study	Australia	Telemedicine	Lions Outback Vision Teleophthalmology Service	Regionally implemented	communicate	health care	health professionals; acute ill not life-threatening; chronically ill stable	Secondary health care
151	Titov et al. (2020) User characteristics and outcomes from a national digital mental health service: an observational study of registrants of the Australian MindSpot Clinic	Cross-sectional study	Australia	Telemedicine	Australian MindSpot Clinic	Nationally implemented	inform; self-manage; communicate; system service	preparedness for public health emergencies; health promotion; health protection	highly vulnerable or unstable health status	primary prevention; secondary prevention; primary health care
152	Bladin et al. (2020) Improving acute stroke care in regional hospitals: clinical evaluation of the Victorian Stroke Telemedicine program	Longitudinal study	Australia	Telemedicine	Victorian Stroke Telemedicine program	Regionally implemented	diagnose; treat	health care	health professionals	secondary health care; tertiary health care
153	Harzheim et al. (2016) Telehealth in Rio Grande do Sul, Brazil: Bridging the Gaps	Case report	Brazil	Telemedicine	Telessaúde RS/UFRGS	Regionally implemented	system service; treat; inform; diagnose	health care; governance; human resources; health protection	health professionals; acute ill not life-threatening; chronically ill stable	primary health care; secondary health care
154	Alkmim et al. (2019) Brazilian National Service of Telediagnosis in Electrocardiography	Cross-sectional study	Brazil	Telemedicine	Brazilian National Service of Telediagnosis in Electrocardiography (BrNSTE)	Nationally implemented	inform; diagnose; treat; system service	health care; human resources	chronically ill stable; acute ill not life-threatening; health professionals	secondary prevention; primary health care; secondary health care
155	Nascimento et al. (2020) Impact of a large-scale telemedicine network on emergency visits and hospital admissions during the coronavirus disease 2019 pandemic in Brazil: Data from the UNIMED-BH system	Trial/Experimental Study	Brazil	Telemedicine	UNIMED-BH COVID19 telemedicine syste	Regionally implemented	system service; simple monitoring; diagnose; communicate	governance; human resources; preparedness for public health emergencies; health care; health information systems	acute ill not life-threatening	secondary prevention; primary health care
156	Cheung et al. (1998) The Ottawa telehealth project	Mixed-methods study	Canada	Telemedicine	health care and Education Access for Remote Residents by Telecommunications (HEARRT)	Regionally implemented	diagnose; treat; inform; self-manage	health care; human resources; governance; financing	health professionals; chronically ill stable; acute ill not life-threatening	primary prevention; secondary prevention; secondary health care
157	Adler et al. (2015) Bridging the Distance in the Caribbean: Telemedicine as a means to build capacity for care in paediatric cancer and blood disorders	Case report	Canada; the Bahamas; Barbados; Jamaica; St. Lucia; St. Vincent , the Grenadines; Trinidad , Tobago	Telemedicine	SickKids-Caribbean	Internationally implemented	communicate; diagnose; treat	health care; social participation and health communication; health promotion; health protection; disease prevention	health professionals; chronically stable; highly vulnerable or unstable health status	primary prevention; secondary prevention; tertiary health care
158	Gong & Zhou (2022). What are the demands of telegeriatrics medical services for elderly patients during the COVID-19 pandemic	Trial/Experimental Study	China	Telemedicine	not given	Regionally implemented	treat; diagnose; communicate	health care	health professionals; chronically ill stable	primary health care; secondary health care
159	Seiwerth & Danilovic (2000) The telepathology and teleradiology network in Croatia	Case report	Croatia	Telemedicine	ISSA and PHAROS	Nationally implemented	diagnose; communicate	health care	health professionals	secondary health care
160	Skorning et al. (2009) „E-Health“ in der Notfallmedizin – das Forschungsprojekt Med-on-@ix	Case report	Germany	Telemedicine	programme to prevent mother-to-child transmission of HIV (PMTCT)	Proposed intervention	communicate	health care	health professionals	secondary health care
161	Salzsieder & Augstein (2011) The Karlsburg Diabetes Management System: translation from research to eHealth application	Cross-sectional study	Germany	Telemedicine	Karlsburg Diabetes Management System/Diabetiva Program	Regionally implemented	diagnose; treat; simple monitoring	health care	chronically ill stable; health professionals; health insurances	tertiary prevention; secondary health care
162	Kohler et al. (2006) The research project of the German Federal Ministry of Economics and Technology: 'Partnership for the heart' - A new approach in telemedicine	Case report	Germany	Telemedicine	Heart Coach	Planned intervention	treat; diagnose; simple monitoring	health care	health professionals; chronically ill stable	tertiary prevention; secondary health care
163	Hofer et al. (2022). Effectiveness of a home telemonitoring program for patients with chronic obstructive pulmonary disease in Germany: Evidence from the first three years	Longitudinal study	Germany	Telemedicine	not given	Regionally implemented	active monitoring	health care; disease prevention	health professionals; chronically ill stable	secondary prevention; secondary health care
164	Sudhamony et al. (2008) Telemedicine and tele-health services for cancer-care delivery in India	Case report	India	Telemedicine	ONCONET-Kerala: cancer care for rural masses	Regionally implemented	communicate	health care	health professionals; chronically ill stable; highly vulnerable or unstable health	tertiary health care
165	Vinekar et al. (2015) Role of tele-medicine in retinopathy of prematurity screening in rural outreach centers in India - a report of 20,214 imaging sessions in the KIDROP program	Case report	India	Telemedicine	Karnataka Internet Assisted Diagnosis of Retinopathy of Prematurity program (KIDROP)	Regionally implemented	diagnose; treat	health care	health professionals	secondary prevention; primary health care
166	Modi et al. (2019) mHealth intervention "ImTeCHO" to improve delivery of maternal, neonatal, and child care services-A cluster-randomized trial in tribal areas of Gujarat, India	Trial/Experimental Study	India	Telemedicine	Innovative Mobile-phone Technology for Community Health Operations (ImTeCHO)	Regionally implemented	treat; inform; diagnose; communicate; calculate; simple monitoring	human resource; health care; disease prevention; financing; health information systems	health professionals	primary prevention; secondary prevention; primary health care
167	Donati (2019) A Telemedicine Service System Exploiting BT/BLE Wireless Sensors for Remote Management of Chronic Patients	Case report	Italy	Telemedicine	not given	Proposed intervention	active monitoring	health care	health professionals; chronically ill stable	tertiary prevention; primary health care
168	Wac et al. (2009) Mobile Patient Monitoring: the MobiHealth System	Cross-sectional study	Netherlands	Telemedicine	MobiHealthSystem	Nationally implemented	active monitoring; simple monitoring; treat	health care	chronically ill stable; health professionals	primary health care
169	van der Heijden et al. (2014) Evaluation of a Tertiary Teledermatology Service Between Peripheral and Academic Dermatologists in The Netherlands	Cross-sectional study	Netherlands	Telemedicine	KSYOS Tertiary Teledermatology Consultation System (TTDCS)	Regionally implemented	communicate; diagnose	health care	health professionals	tertiary prevention; tertiary health care
170	Hartvigsen et al. (2007) Challenges in Telemedicine and eHealth: Lessons Learned from 20 Years with Telemedicine in Tromsø (A)	Case report	Norway	Telemedicine	not given	Nationally implemented	communicate; system service	health care	health professionals; chronically stable	tertiary health care
171	Hartvigsen et al. (2007) Challenges in Telemedicine and eHealth: Lessons Learned from 20 Years with Telemedicine in Tromsø (B)	Case report	Norway	Telemedicine	not given	Regionally implemented	communicate; system service	health care	health professionals; acute ill not life-threatening; chronically stable	primary health care
172	Alis et al. (2009) Lifelink: 3G-based mobile telemedicine system	Cross-sectional study	Philippines	Telemedicine	Lifelink	Pilot study	diagnose	health care	health professionals	secondary health care; tertiary health care
173	Oliveira et al . (2014) Telemedicine in Alentejo	Case report	Portugal	Telemedicine	Alentejo Telemedicine Programme	Regionally implemented	communicate; diagnose; treat; system service; inform	health care; human resources	health professionals; chronically ill stable; acute ill not life-threatening	primary health care; secondary health care
174	Shaikh et al. (2021) Tele-COVID: A Telemedicine SOA-Based Architectural Design for COVID-19 Patients	Case report	Saudi Arabia	Telemedicine	Tele-COVID	Proposed intervention	communicate; system service; treat; diagnose	health care; financing; governance; preparedness for public health emergencies	health professionals; healthy with known risk factors; acute ill not life-threatening	secondary prevention; primary health care; tertiary health care
175	Jonsson et al. (2022). Strengthening Community Health Systems Through Novel eHealth Initiatives? Commencing a Realist Study of the Virtual Health Rooms in Rural Northern Sweden	Qualitative Study	Sweden	Telemedicine	virtual health rooms (VHRs)	Regionally implemented	treat; diagnose; communicate; self-manage	health care	health professionals; chronically ill stable; acute ill not life-threatening	primary health care
176	Brauchli et al. (2005) iPath - a telemedicine platform to support health providers in low resource settings	Case report	Switzerland	Telemedicine	iPath	Internationally implemented	diagnose; communicate	health care; human resources	health professionals	secondary health care
177	Hsu et al. (2010) Development and implementation of a national telehealth project for long-term care: A preliminary study	Longitudinal study	Taiwan	Telemedicine	Taiwan’s Telehealth Pilot Project (TTPP)	Pilot study	active monitoring; communicate; diagnose; treat; simple monitoring; inform	social participation and health communication; health care	health professionals; chronically stable	primary health care; secondary health care
178	Wherton, J., et al. (2021). Expanding Video Consultation Services at Pace and Scale in Scotland During the COVID-19 Pandemic: National Mixed Methods Case Study	Mixed-methods study	United Kingdom	Telemedicine	Near Me	Nationally implemented	communicate; diagnose; treat	health care	health professionals; acute ill not life-threatening; chronically stable	primary health care
179	Agarwal et al. (2014) Thrombolysis delivery by a regional telestroke network--experience from the U.K. National Health Service	Cross-sectional study	United Kingdom	Telemedicine	East of England telestroke project	Regionally implemented	communicate; diagnose; treat	health care	health professionals	secondary prevention; tertiary health care
180	Li, S.E., et al. (2022). Effects of a nursing home telehealth program on spending and utilization for Medicare residents	Longitudinal study	United States of America	Telemedicine	eLongTermCare (eLTC) program	Regionally implemented	communicate; diagnose	health care; human resources	health professionals	tertiary prevention; tertiary health care
181	Petersen et al. (1996) Telemedicine in Utah: The rural Utah Telemedicine Pilot Project	Case report	United States of America	Telemedicine	Rural Utah Telemedicine Pilot Project	Pilot study	communicate; treat; diagnose; inform	health care; human resources	health professionals	primary health care; secondary health care
182	Finkelstein et al. (2004) Home automated telemanagement in hypertension	Trial/Experimental Study	United States of America	Telemedicine	Home Automated Telemanagement (HAT)	Proposed intervention	inform; self-manage; simple monitoring; preventive behavior change; self-manage	health care	health professionals; healthy without risk factors; healthy with known risk factors; chronically ill stable; acute ill not life-threatening; highly vulnerable or unstable health	tertiary prevention; primary health care; secondary health care
183	Siminerio et al. (2014) Telemedicine for Reach, Education, Access, and Treatment (TREAT): linking telemedicine with diabetes self-management education to improve care in rural communities	Trial/Experimental Study	United States of America	Telemedicine	Telemedicine for Reach, Education, Access, and Treatment (TREAT)	Locally implemented	communicate; self-manage	health care; health promotion; disease prevention	chronically ill stable; health professionals	secondary health care
184	Markwick et al. (2015) Expanding Telemedicine to Include Primary Care for the Urban Adult	Case report	United States of America	Telemedicine	not given	Locally implemented	communicate; diagnose; treat; inform	health promotion; health care	healthy with known risk factors; chronically stable; acute ill not life-threatening	Secondary prevention; tertiary prevention; primary health care
185	Mochari-Greenberger et al. (2017) A Nationally Scaled Telebehavioral Health Program for Chronic Pain: Characteristics, Goals, and Psychological Outcomes	Longitudinal study	United States of America	Telemedicine	AbleTo	Pilot study	self-manage; communicate; inform; preventive behavior change	health care; health promotion; disease prevention	chronically stable	tertiary prevention; secondary health care
186	Lewiecki et al. (2017) Telementoring: a novel approach to reducing the osteoporosis treatment gap	Qualitative Study	United States of America	Telemedicine	Bone Health ECHO	Regionally implemented	inform	human resources	health professionals	primary health care; secondary health care
187	Saeed (2018) Tower of Babel Problem in Telehealth: Addressing the Health Information Exchange Needs of the North Carolina Statewide Telepsychiatry Program (NC-STeP)	Case report	United States of America	Telemedicine	North Carolina Statewide Telepsychiatry Program (NC-STeP)	Regionally implemented	diagnose; treat; communicate	health care	chronically ill stable; acute ill stable; highly vulnerable or unstable health; health professionals	secondary health care
188	Hoth et al. (2019) Iowa TelePrEP: A Public-Health-Partnered Telehealth Model for Human Immunodeficiency Virus Preexposure Prophylaxis Delivery in a Rural State	Cross-sectional study	United States of America	Telemedicine	Iowa TelePrEP	Regionally implemented	communicate; inform; diagnose; treat; self-manage; simple monitoring	health care; disease prevention; health information systems	health professionals; healthy with known risk factors	secondary prevention; primary health care
189	Mammen et al. (2020) Going mobile with primary care: smartphone-telemedicine for asthma management in young urban adults (TEAMS)	Trial/Experimental Study	United States of America	Telemedicine	Technology Enabled Asthma Management System (TEAMS)	Pilot study	self-manage; simple monitoring; communicate; treat; calculation	health care	chronically stable	tertiary prevention; primary health care
190	Bastos de Carvalho et al. (2020) Implementation and sustainment of a statewide telemedicine diabetic retinopathy screening network for federally designated safety-net clinics	Cross-sectional study	United States of America	Telemedicine	Appalachia Diabetic Eye Network (ADEN)	Regionally implemented	diagnose	health care; disease prevention	chronically stable	secondary prevention
191	Segal et al. (2020) Establishing clinical pharmacist telehealth services during the COVID-19 pandemic	Case report	United States of America	Telemedicine	not given	Locally implemented	communicate; inform; self-manage	health care	health professionals; chronically ill stable; acute ill not life-threatening	primary health care
192	Graham et al. (2014) The Theory, Development, and Implementation of an e-Intervention to Prevent Excessive Gestational Weight Gain: e-Moms Roc	Trial/Experimental Study	United States of America	Telemedicine	e- Moms Roc	Pilot study	preventive behavior change; self-manage; inform; simple monitoring	health promotion	highly vulnerable or unstable health status	primary prevention
193	Nalleballe et al. (2020) Ideal telestroke time targets: Telestroke-based treatment times in the United States stroke belt	Cross-sectional study	United States of America	Telemedicine	Arkansas Stroke Assistance through Virtual Emergency Support (AR SAVES)	Regionally implemented	communicate; diagnose	health care	health professionals	secondary prevention; secondary health care
194	Pollack et al. (2020) Building HIV healthcare worker capacity through telehealth in Vietnam	Case report	Vietnam	Telemedicine	Vietnam HIV telehealth programme	Nationally implemented	communicate; inform	human resources	health professionals	secondary prevention; tertiary prevention; secondary health care
